# Supplementary material for: Phylogenetic analysis of a new morphological dataset elucidates the evolutionary history of Crocodylia and resolves the long-standing gharial problem
Source: PeerJ. 2021 Sep 6;9:e12094. doi: 10.7717/peerj.12094 (PMC8428266; doi:10.7717/peerj.12094)
Supplement: Supplemental Information 24 [file peerj-09-12094-s024.tnt]

nstates 16 ; 
xread 'Data saved from TNT' 
330 144 
&[num] 
Bernissartia_fagesii 00???0?0000?????0???0?????00000??00010??0?0000?000?100??120000?00????0011101???0000?0???00?101000?01000???0??1??0??0013000100???????????0000??0000300000000100?0??0000001?01000000000?0?0001000000000?000??????????????0002100????0?00?000????01???011000000?0???????????????0??01?1?01001?00???1?100?????0?00000000?0???????????0?1100100 
Isisfordia_duncani 1000000001000000????0??10?00000??00010??1?00001010?001?0100100000????0000010000000110?01000101100000?000??0011?00??0000000000000000001002?0032000070010100200000001000000??10000000?????010000000000000?00????????????????3???????0????0?1101000???01????00????????????1?0??????1100??1011??1???0?00??????000??10010?0???????????102111100 
Acynodon_iberoccitanus ????????????????0??????????00010100010??0000001010?1100?000010100????[01]010101??00000???011001?2??0?0??01??10021????????3?0?0?0??0??0?????0000350001600001000200000010?1110?0001000001?00?0?12?0????0?000000???1???????0?110?1000???0?10?000????0????0?????????????????????????????????????????????????????????????????????????????????????? 
Agaresuchus_fontisensis 10100000?100000?0?????????000010000000??1000001000?001?0100010100????001110100100000???00?0111000?0??100?10001010??010?01001000000100110000?0100?320001000000001011010000?011010000????0011200001?00000000???1?????????11021020??10?10?000????0101?0??110110????000001??????????????????1????????????????????????????????????????????????? 
Allodaposuchus_precedens 101000?011000?1?0?????????000010000010??0000001000?001?0110000?001???001110100000000??201001100000010000?10001010??0103010110000001001100000010000200011010?0000010000000?0110200000???1011200110?00000001???1???????1???021?2????0????0?0??????????????????????????????????????????????????1???1?????????????????0000???????????????????? 
Glen_Rose_form   ?????0?0010?10110?????????000010000000??0000000000?0111?1200000001?0?1010000000000100?0?110100000????????100??0?0?????????0?0100000000100?0000001?00000010000000010000000?010000000010?0010000001?00000?1??0?1??0??????0102120?20?0000?000???????1??????????????00??????????????????????????1?????????????????????????????????1??????????? 
Hylaeochampsa_vectiana ?0???0?1000?00?1??????????00000??00000?????????????1100?120101000????0011?01001001000?0?00??10?00?0??????10110010????0??0110110000100010??????????60??0???0?0?000100011?0?01?12?0100?0??0?12?0001?0000010????10?0????????????????????????????????????????????????????????????????????????????????????????????????????????????????????????? 
Iharkutosuchus_makadii 0010?0?01???00?00?????????00000??00010??1000001011?1100?12010010?????0?010?10100200?????0??????00000?01???00?0010??0103001101?100?000?00???03300016001010?020000011001000?01112001000?0?01120001??00000101???1????????0?104110?1??0?00?000????0011?00?00000000????????0??????????????????????????????????????????????????????????????????? 
Lohuecosuchus_megadontos 0010?0?00000100?0??0??????000010100010??0000001000?000?111??0?100????0011111??000[01]00??011001000000010100?10011010??010301010000?00?00?10000001001120000000000000020000000?0111200000??10011200?01?00000000???1?????????11021020??10?10?000????0000000?1??11010?00???00????????????????????????????????????????????????00?????????????????? 
Portugalosuchus_azenhae ?0???0?0010?00???01???????????0???0010?????????????1????1?0??01001???0001?0100000001??00001101000100????010???????????????0??0?0??1????0???????????0??????000?0???1000000?01000000?00???0?12?0001?00000?1?001?0?0????11????????????0?0?0010??00?000??????????????1???00??????????????????????????????????????????????????????????????????? 
Shamosuchus_djadochtaensis ?0??0000010???01??????????00000??00000??0??????000?0101?100000000????00110011?0000110?00100100000001001??100?101?000????1000000000000010??????????0000010?0?00?101?0?1????01????????????010000001?00000?1?????0????????????1?0?????01??0?0????1?1??00????000?????????????0??????01?0??1?11??1??????1???????????111??????????????????1?01?? 
Wannchampsus_kirpachi ???????0010???100?????????00000??00000?????????000?0100?1?0000?00????10000010100001???0111011000000??[01]1??10021?0???01?2?1000000000000010???????0??000000100000????00000???01000?000??0??010000001?0000001??????????????01?2?20?20?00???000????0????00??10000????????????????????????????1???1??????0?????????1??11???????????????????????? 
Acresuchus_pachytemporalis 101000001100???00010??????000010100021101?00001010?01???0110010001???001?12002001001???1110002000001101?110011100?101211100100?00110001001000100102000010000000????????1??????0???010000???????????????0?0???1110??1?0?11021021??0001??00120200111?00001110000?11???0????????????????????????????????????????????????????????????????????? 
Aktiogavialis_caribesi ?0???0?0110?00?01?????????00000??00010??1?000???0??0100???????1?0????001101100010001??0?0011?1?00???????????02???????00010?0??10111?1101??????00??701020000000?1000001?00?010?0??01???????12?0001?000?0011???0????????????3???????0??????????????????????????????????????????????????????????????????????????????????????????????????????? 
Alligator_mcgrewi 0010?0[01]00000101?0[01]000?????00000??00010??0001000010?0101?1000000001?0000101201?[01]000010?21110101010001001?110021000110110100000000011000100000020003200[01]0100000000010100111100110000012000011201110011000000?001110??1?001111220?1??1001000111000010001001010000?011000100011100??11000000101?1???????????200?1101?????????????00?????1????? 
Alligator_mefferdi 1010?000001??0100010??????000010000010??1?01000010?0101?1200000001?1?00101201?1000010?21110101010001001?110011000110120110000000001000100?000100032000010100000001010001???011000001200001120011??11000000?001110??1?1011001021??10001000120100011?11001011010?00000010???????????????????????????????00?????????????????????????????????? 
Alligator_mississippiensis 101000[01]01000000[01]0[01]00101[01]00000010000010??100100001000101?120000000111000101201?1000010121110101000001001?110011000[01]1011011001000001100010010001000320000101000000010100010?101100000120000112001101100000001001110?11?1011001021??00011000120100011?11001111010?0010001000111001100[01]01000101111010110[01]0000010110111100011101100010102111100 
Alligator_olseni 001??0?0010???0001000?????000010000010??1001000010?0110?120100000??0?00101201?0000010?2111010100000??01?110011000??0110110?1000000100??00?000100032000010000000001110?011?101?000001200?01120011??10000000?????????????1111200?0??0001000120100011?01001111010?00?????????????????????????????????????????0?1101??1010???????????????????? 
Alligator_prenasalis 101??0[01]00100????0[01]0010?11?00000??00010??0001000010?0101?1200000101?0?[01]010120001000[01]10?2111010100000??01?11001100011011011000000000100010[01]00002000320000100010000001100010?0[01]01000001200001120011001?000000???1?????????1111210?0??1001000120100011?01001011010?000??1??10??????????0000?1???1??????0??00??101101110010???????00??012111100 
Alligator_sinensis 10100000100000100000101[01][01]1000010000010??1001000010?0101?120000000110000101201?1000010121110101000001001?11001100011011011000000000100010010001000320000100000000000000110?100000000120000112001101100000001001110?11?0011001121??00001000120100011?01001011010?000000101011100110100000011121???011011??00101101111210??1?1100011112111100 
Hassiacosuchus_haupti [01]01??000?10?????00100??11?10000??00010??000??01010?001?01201010001?0?000?010??0000010?21110101000000?01?1100110?0???1???0?000??0???????????????0??2000010?0100?00??10?????0????????????????????????????????????????????11??2?0?????000?0?1?010101??010??0100???????????10???????????????1???1??????0??????00???111?0???????????????3111111 
Navajosuchus_mooki 0?0???????0?????000??011??000010000010??0?00001000?000?0120110000????000?[01][12]0000000010?2?110101000????0??110011?????012111000?0000?1000?01??002000320000100010000010?00010???110000012000??12?0?10?10???0?????1?????????1111210?1??101100011100011000100??1???0??010001???????????????????????????????????????10111??????????????????1????? 
Allognathosuchus_polyodon ??1????????????????1??????00000??00?????0000001000?000?012010000?????0?0?0???????????????????1000????0?????????????????????????????????????00?000?200001??0?00?01?????0????????????????????????????????????????????????11?1210????10010??1????001??0100111?0?0???????????????????????????????????????????????????????????????????????????? 
Allognathosuchus_wartheni 0?1???0??1?0???0001???????00000??00000??0?0000?01??0101?020100000????000??201?0000010??1?????10???????????????????????????0??000001000??1??002000320000100010000?1000??10???0000000?2?????1????100?0??0????????????????1111210?0??000100011110001000100??1?010??0????????????????????????????????????????????????????????????????????????? 
Arambourgia_gaudryi 001??000000??0?0??1???????10000??00010??0?00001010?0110?1201000001000100?020000000110?211101010000???01???0111000??011111000000000000010???0???0??200?01??1000?00?01?10???????????0???????1200?1???0?0?00??????????????01?021??????????0?11010001??010??11?0?????????????????????????????????????????????????????????????????????????????? 
Argochampsa_krebsi ?0?100?0010??0?02?????????00000??00000??100001?101??00?01000000001???0011011000100010?210111?1111?0??000???10200000??00010000?1001111?010000120103701120000001010000?0000???000??01020?1?11210001?0000?011???0??????????1??0?0????0??????1????00????101??1?1??????????????0?????0100????1????????????????????0??????????????????????001??? 
Asiatosuchus_germanicus 101??000100?????000?10111?00000??00010??0000001000?000?0100000000??0?000011101?000010?0111010001000??0????0011000010002010010000??1??0?00000000000100000010000100200?0000?0?1010000???????120??00?000??????????????????1102110?1??0000?0011010000??10010?110???????????10???????????????????1?????100?????00?101111010??????????????111??? 
Asiatosuchus_nanlingensis ???????????????????0??????????????????????????????????????????????????????????????????????????????????????????????????????????????????????????????????????000???????????????????????????????????????????????????????????10?1120??000?0?00110??0000?1010?0110?????????????0???????????????????????????????????????????????????????????????? 
Australosuchus_clarkae 100?000000000???0?????????00000??00010??00000010010000?01000000001?0?000?101010000010?011?011100001??1???0011100?110000?1000000000?00???0??0010013100011010?000001???0000???100000002001???????????????0?????1?????????11021020??100???001??100?00?0?0???????????????????????1???????????????????????????????101????????????????????101??? 
Baru_darrowi     ??1?1??????00???0?????????00000??00?????000001?0000000?0120000100????00101??????????????1??100000???????????????????????????????????????0000000010100000000000?1020000010?011110[01]00?????011200????0??10??0?????????????1??2112???10????001????00?????????11??????????????????????????????????????????????????????????????????????????????? 
Baru_huberi      ??1?0??????0??????????????00010??00?????0?000010000?00?01?0000??0???????????????????????????????????????????????????????????????????????0?000000101000100100001???0??001????1?2?1??????????????????????????????????????11021020??10?1????????????????????????????????????????????????????????????????????????????????????????????????????? 
Baru_wickeni     ??0?0???1??00???00?1??????00010??00010??0000001000?001?0110000100????0010?1101000001??0?1??100010????0????001100???????0??0?000000100100001?0000?0100010010000100100?0010?011110100020?001120011??00110000?????????????11021120??1001??0?11010000010001001101100?????????????????????????????????????????????????????????????????????????? 
Borealosuchus_acutidentatus 101??0?0010?????1?????????00000??00010??0?0001?00??000?0110000000????000?01000?00001???????1000000???000?????10???0?????1??0???0??????????001?001?300120000000?00110?0000????00??00???0????????????????00????????????????????????????????????????????????????????????????????????????????????????????????????????????????????????????????? 
Borealosuchus_formidabilis 101??0?001100010101?011?0100000??00010??0?0001?000?000?01100000001001000?00100000001??0?1?010000000??000??001100001011301000000000100010000011000330012001000001010000000?0110000000??00011200100000000000??????0?????01002120?1??0000?00110100111?00100011000?00000?0?1000001001100001011011??11110?00100100001000001?????????????10002?? 
Borealosuchus_sternbergii 101000[01]00[01]0000101100???1??00000??00010??00000120000000?011000000010010000000000000010?01100100000000?0001100110000101100100000000010001000001[01]001[03]3000100100000001[01]000000?[01]1100000012011011200101?00000000?001??0??00111002110?1??0000?00120100101?00100011000?0???0?00??10101??0??0?0101?0?1?????????00??000001000?????????????????0002?0 
Borealosuchus_threensis ??????????????????????????????????????????????????????????????????????????????????????????????????????????????????????????????????????????????????????????0?0???????????0?0????????????????????????????????????????????10021020??00????0?10120010??00?00011010?0?????????0??????????????1???1??????0????????????0???????????????????0002?? 
Borealosuchus_wilsoni 1?00?010?11?????1??10??11000000??00010??000001?001??????110000???????000?01000?0000???0?00?1??????0??0???????10??00??????00?0???????????0??01?001?300020010000?????0?0?00?????????0???????1????000000????0??????????????0????????????????101100101?00??0?110???????0?0??????????????????1???1??????000????00?0??010001??????????????000200 
Bottosaurus_harlani ?????010000??????01???????????10000010????????????????????0000?0?1???001??210100100?????1?0002100????0???????1?0?1101???10?1???0???????????????0??????????100?????????0?0?01?0?000?????1??12?????????0???0???1??????????10210?????0????0011010011??01?0??1?00111????????????????????????1???1?????????????0??101111110??????????????1????? 
Boverisuchus_magnifrons ????????????????0?????????10?10??00010???000001000?00????00?0???0????0?1?0100??0000????????1?0????0??00??????10???00000?1???????????????000000001030100001201000?1???0000??1111000?0??00??12?0?0??0?1????0?????????????1102100????0????0?1????0?0?????0??????????????????????????????????????????????????????????????????????????????????? 
Boverisuchus_vorax 1000?000010000??0???1??11010010??00010??00000010000000?0100100000??0?1010020000000010?01110100000000?0???10011000100010010010?0000100???000031000030100001201000010000000?0111100000200001120010??000??000???1?????????1102110?0??0000?001??1?11???0?000010010?0?????????0???1??110010??11?11????110??????001101110100??????????????101??? 
Brachychampsa_montana 100000001100001100000???0?00000??00010??1000101011?0101?1101000001?0?0000120011000011?11110101000000?0111100110001001111100000000010000020?013000310000100010000110100010?1001000001?000011200010010000000?0?1110?01?10110?1121??1?010?0?12010001??01001110000?0???????001110?101000??0011????????????000000010111???????????????0241111?? 
Brochuchus_pigotti 10000000000000100?0???????00010??00010??0?00001000?000?1100000100????00101211?0000010?01110101000110?0????001100101000201000000000100?00001001001210002001000001010000000?1010210000201111120010??30100000???1110????0?110?102????0????0?1102000000????0?1??110?????????????????1???????1???1???11?0??????001???11??????????????????111??? 
Caiman_brevirostris ????0??????????0??????????010011100??0??1000001010??01?0?20001?0?????001????????1????????????10???????????0011????????1?????????00?000??????0?00??200?010?0100?000????????????????0?1000??12??1??????0?0???????????????11001121??0001??001??????11???001????????????????????????????????1???1??????0????????????????????????????????111??? 
Caiman_crocodilus 10[01]0?0[01]00000001000[01][01]1?11[01]1000011[01]00010??10000[01]10000001?0000000000110000100200[12]001001112111010200001110111100110001101211100000000010001001[01]0010013200[01]1101000000010100[01]10?0[01]10[012]0000110001112011101110000001001110??1?0011021021??00011000120[12]00111?00[01]011110011111010011111100111100100010111101011011010001110111100011101110010023111211 
Caiman_gasparinae ??1100?0100???????????????000????0?010??1?0001?000??01?0??????????????0???21020011?1??211?0?????????????11001100??????????0?00?0???????????01?001?200?010????0???????????????????????????????????????????????1??10????????????????????????????????????????????????????????????????????????????????????????????????????0??????????????????? 
Caiman_latirostris 101[01]0000000011100010?011?1010011100010??10000010100001?002[01]0000001100001012002[01]011011121110102000011101?1100110001101211100000000010001001100[12]001320000101000000110100010?0[01]10000001100011120111011100000010011110?1?0011021121??00011000121200111?0000111000111110[01]00111101001111001000101?1???0110110100?1110111??????1011[01]0010023111211 
Caiman_lutescens_MACN ?????0?0100???????????????????110?0020????????????????????1001???????001??2102001101??????????????????????0011???????????????????????????????????????????????????????????????????????????????????????????????????????????????????????????????????????????????????????????????????????????????????????????????????????????????????????????? 
UCMP_39978       ??100??????0011?0?????????0100???0??????1?00011000??111?0???0???0????????0?????????????????102000??????????????????01211?0?0???????????001000100132000010000000001010?010?001000000?1000?1120001??11000??????????????????????????????????????????????????????????????????????????????????????????????????????????????????????????????????? 
Caiman_wannlangstoni 00???0?0000?????0?????????010111100010??0?00001010?001??1110010001???001002002001001????1?010?0??01???????001100?110121?100000?00?1??????????1???3200001000100?????????111001000000???0011120?0?????00?00????????????????????????????????????????????????????????????????????????????????????????????????????????????????????????????????? 
Caiman_yacare    10100000[01]0000[01]1000[01]01??1[01]?000010100010??10000[01]10000001?00210010001000001002002001001112111010[12]00001110111100110001101211100000000010001001100100132000[01]101000000010100010?001000000110001112011101110000001001110?01?0011021021??00011[01]00120[12]00111?00001111001111100001??11100111100000010111???1110110100011101111100??1011[01]001?0?3111211 
Ceratosuchus_burdoschi 100??0?0?110???00?????????00000??00011100?00001010?001?0001101000????00000????000001???1???101?00?????????00?1?00??????110000?000?1000?????0320003200001010?0000?0?10101??0?0100000??0????12??????????00???????????????1101210?0??0????0?1?????????0???1????????????????????????????????1???????????????????????????????????????????1????? 
Crocodylus_acutus 100101001000001000111??10?00100??00010??10000010001001?010000000011011011020000000010001110100000010?[12]0000001100001000201000000000100101001001001310002000000000010010000?11112[01]000020110112000000001000000101111001?0111021020??00010?0011020000001001001101100001011010000010011001001110?1???1110001010001101110200??011000001111111000 
Crocodylus_affinis 10[01]00[01][01]000[01]0000000100?1???00000??00010??1000001000?000?0120000000??0?0001[01]20000000010?011101000000?0?10?010011000000002?100000000010010001001[01]000[01]10001000000010020000000?01101100002000011200100000000000???11110?1?0111021110??00010?00110100000010[01]10011000?00000110??0???1????????????0???????????????001101??0100??????????????111??? 
Crocodylus_anthropophagus ??0????????0????000?1?????00000??00?111100000010001?0????00000?0?11010?1??200????0??????1??10?0???0??2????00?1000010002??000000?0?1101010?00?10?13100020010000000100???????11?2?0????011??1?????????0??00??????????????11021020??10?10?0?11010000??10110?110110???00?1???0???1??????10??1?????????????????0??101????????????????????11???? 
Asiatosuchus_depressifrons 10100000[01]10????0001?1??10?00000??00010??10000010010000?01200000001???0000010010000010?01110100010100?00111001100001000001000000000100000000011001310001001000010020000000?011010000020010112001?????1000?0?001111001?1111021110??10010?00110100000?00110011000?00????????????1??1110000111?21??11110?0????000101110100??????????????101??? 
Crocodylus_intermedius 100100[01]000[01]000100011??????00100??00010??10000010001000?0120000[01]0011010011020000000010001110100000010?20000001100000000201000000000100101000001001310002001000000010010000?11112[01]000020110112000000000000000111111001?1111021120??00010?00110100000010010011011000010110??000010011001001110?1???1110?01010??????????????011100001112111?00 
Crocodylus_johnstoni 10000000010000100011110[01]0000000??00010??10000110001000?01000[01]0[01]0011010011020010000010001110100000110?[12]00000011000110000010000000001001010110110012101020000000010[01]0000[01]00?11111[01][01]00020110112000000000000000111112101?1111021120??00010?0011020000001001001101100000011010000010000101001110?1???1110?010000011011112000?011100001112111100 
Crocodylus_megarhinus 100000000000??1000????????00000??00010??10000010000000?0100010100??0?0010120010000010?01110100010010?20000001100001000201000000000100001011001001110002001000000020000000?11111000002011011200000000100000?1?111??1??1111021120??00010?00110100001?0?110011011000???????????????????????1???1????????????????????????????????????????????? 
Crocodylus_mindorensis 1001?000101000100011??????00010??00010??10000010001001?010000000011010011020000000010001110100000010?20000001100001000201000010000100101001002001210002001000000010000100?111121000020110112000000000000000111111001?0111021020??00010?00110100000110010011011000000110?????????????????1?0?1????????0??????????????????011000001112111000 
Crocodylus_moreletii 10010100100000100010???10?00100??00010??10000010001001?010000000011010010120000000010001110100000010?10000001100001000201000000000100101001003001110002000000000010000000?111121000020110112000000001000000101111001?0111021020??00010?00110100000110010011011000000110??????1??????????1?0?1????????0??????????????????011000001112111000 
Crocodylus_niloticus 10000000000000100010100[01]0100000??00010??10000010001001?01000000001101[01]011120000000010001110100000010?2000000110000100020100000000010010100100[12]0013100020010000000100[01]0000?01112[01]00002011011200000000[01]000000101112101?0111021020??00010?0011020000011001001101100000011010000010011101001110111011110?0101000110111120010011100001113111000 
Crocodylus_novaeguineae 10010000100000100010???11?00010??00010??10000010001000?010000000011010010020000000010001110100000010?10000001100001000201000000000100101001002001310002001000001010000100?1111210000201101120000000000000001111110?1?0111021020??00010?00110100000110010011011000000110?????????????????1?0?1????????0??????????????????011100001113111000 
Crocodylus_palustris 100100000000011?001010110000000??00010??10000010101001?010000010011010[01]10120000000010001110100000010?[12]0000001100001000201000000000100101000000001010002001000000010000000?[01]1102[01]000020110112000000001000000101112101?0111021020??00010?0011010000011001001101100000011011000010000101001110?1???1110?01010001101111200??011100001112111000 
Crocodylus_porosus 10[01]10[01][01]0[01]0000[01]10001010000100010??00010??10000010[01]0100[01]?010000000011010[01]10[01]20000000010001110100010010?[12]000000110000100020100000000010010100100[12]001310002001000000010000000?11112[01]00002011011200000000[01]000001101112101?0111021020??00010?00110200000010010011011000[01]00110100000100[01]00010011102110?1110001010000101111200??011000001112111000 
Crocodylus_rhombifer 1000?00?[01]0000010001010011100100??00010??10000010001000?010000010011010010120000000010001110100000010?[12]0000001100001000201000000000100101001001001010002001000000010010000?111121000020110112000000000000000101111001?0111021020??00010?0011010000001001001101100000011011000010011101001110111011110001010001101111110??011100001112111000 
Crocodylus_siamensis 10010[01]001[01]000010001010010?00010??000111110000010001000?010000010011011110120000000010001110100010000?20000001100001000201000000000100101001001001310002001000000011000000?111021000020110112000000001000000101112101?0111021020??00010?00110200000010010011011000000010??000010001001000110?1???1110?01010001101111210??011000001112111000 
Crocodylus_thorbjarnarsoni 101001001000101?0010??????00000??00010??0000001000?000?01100000001???1010120??110001????1?01?00??000?1????00110000100?20?00?0000??10?10?000002001310002001000000010000000?1111200000????011200001?001?0000???1?????????11021020???0?10?0?11020000??10?10?111110?0100110??????????????????????????????????????????????????????????????????? 
Crocodylus_palaeindicus 1011000010[01]000?000?0??1???00000??00010??1000001010?00?????0????00????0[01]101??000000010???11010000001??2000?0111000??000?01000000000100101000?0100?110002001000000010000000?011021000?2?1?01120000??001?00???????????????110?1020??00010?0?110100000?10?1001100110????????????????????????1???1???1?10????????1101????????????????????111??? 
Dadagavialis_gunai ?0??????????????1?????????00000??000?0?????00??0?1?100?01000101?0????0021021???????1???????111?01????????????0??????????????????????????0????????2711120000001010000?0?00???0?0?001????0??????????????0??????0????????????3??????????????????????00??????????????????????????????????????????????????????????????????????????????????????? 
Diplocynodon_darwini 0000?0[01]00[01]0?001?111?0?010?00000??00010??10[01]0012000?000?0020000000????000?100010000010?11110101000000?011?10011000000110010000000??1??0100??01?001?300011010000?00110000???11??????0??0??0112011?0?2?000?00?????????????10021020??10010?0011010011??01001011010?00000?010001001??01000000111?1?????1001000000?101110000???????????112100201 
Diplocynodon_deponiae 0?0?????0[01]0???0?0??????11?00000??00010??001001?00??000?0120?00000????000?10100001001??[01]11??10100000??01??00021?0????????00?0???0???????0???0??????300?11010000?00110???????1??????0????011120??01?2??00????????????????1002102????0010?0?1???000???0???1?1?0????????????????????????????1???1??????0??????0??101111000???????????0?2101211 
Diplocynodon_hantoniensis 10[01]000[01]0[01]10000000010??????000110000010??0001012000?000?0100000000????00111010[01]0000010?11110101000000?01101011100001011001000000000100010000010000030001101010000011000010?01100000011001111201100120000000???1110??1?0?10021020??1001[01]000110100110101001110010?10??????00????1??0100000011?21???0??0??????001101111000??????????????1002?? 
Diplocynodon_muelleri 10???0?0010?????1???0?????00?010000010????1101?01??000?0100?00100????001?101000000010?2?1????100??0??011?????1?0?01011??10?0000???10?0?0?0?0??00??300??10?0000?00110??00???1100?000????1011200100????00?00?????????????10?2?021???0????0?1??????1?????0??100????????????????????????????????1?????????????0??101??00????????????????1112?? 
Diplocynodon_ratelii 1010?000000?00000???0?0???000110000010??10010010000000?010000010010010011000000000010?11110101000000?0110?002100000011001000000000100000010010001030001101000000011000000?111010000110010112011001200000001001110?11?1110021020??00010?001101000100010010110?0??0????????????1??0100000?11??1??????0??????001101111200??????????????100??? 
Diplocynodon_remensis ?????0????0?????0010??????000111000010??100001?000?000?01000101001???000?111010000010?2111010000000??0??0100110000?011011000000000100010000010001030001?010000000110?000??01??0??00?000[01]01120110002000000????1??0????011002100?0??0010?00110100111?00001110010??0??????????????????????????????????0????????????????????????????????1002?? 
Diplocynodon_tormis 10000000010?0???0?????????000010000010??1?1101?000?000?0100000100????000000100000001??111101?10??000??1101001100?01?????????0??000?00?0????0?000?03?0?????000??001?0?0000??1??0???????????120?1????????????0?1110??1?011????02???????????1??1?0???????????????????????????????????????????????????????????????????????01?????????????????? 
Dollosuchoides_densmorei 1000?0000110000?0?????????00000??00010??1?0001?001?001?0100000000????001002000100?0????????1?????????0???????1?0???00???1??0???0??1?????000?1111?2100120000000011100?0000?01102?000?????01120000??00000????????????????1103?20?10?0??0?00110200000100?100110????0???????????????0????????????????????????????????????????????????????????? 
Eocaiman_cavernensis ????????????1???001???????0000111000?0?????????????00??????????00????????02000000?0?????1??102?00????????????1????????????0?0??0?????????????1????20000?00000000?10??00111001000000?00??0?12??????1?????????????????????1121021???00???00110100?11???????????????????????????????????????????????????????????????????????????????????????? 
Eocaiman_palaeocenicus ?????????????????000??????????????????????????????????????????????????????????????????????????????????????????????????????????????????????????????????????0?0??????????????????????????????????????????????????????????11101021???0????001101?00???0?001110000???????????????????????????????????????????????????????????????????????????? 
Eogavialis_africanum 10[01]110[01]0[01][01][01]000?01?0???0??000000??00000??100001?001?000?0100000?0010000011020001100010?01001111010100?0??1111110000000020100001101110000100001[23]011271112000000101000000000?01112000000000011210000000000011???00?0????0?1103030?30?0000?001101000001110000110?0?0?????????????????????1??????????????????????0?????1?????????????????000??? 
Eosuchus_lerichei 1?0???0?010000000?????????00000??00000??1?00012001?000?01001000101?0?00010000?0000010?0100?100100010?000?000110000110020100000000?100000000002000370112000000000110000100?01000000001000011200000000000000???0?????????11030?0?21?00?0?00????????????????????????????????????1????11101?1???????????????????????11??????????????????011??? 
Eosuchus_minor   1???????0???????0?0???????00000??00010??100001?001?000?0100000010??0?00010101?1000010?0?00?100100?0?????0?10110000?1002010000010001000000000010003701120000001001100?0000?01100000000000?112?000??000?001??0?1??0??01111103120?21?00?0?0011010000??00000110010?00????????????1??0001?11?1???1??????0??????0?0100110????????????????1010??? 
Eothoracosaurus_mississippiensi 101??00001[01]????01?????0???00000??00000??1?0001?001?000?01?00?01?0????00010010?100001????0??1?1????????????1?0100?00000??10000??0?010000000001200027?1020000001010000?000??0?000000??0????112?0?01?000?000????0?????????1003030?2??0????0?1001?001??10?0??1?010??????????????????????????1???1?????1???????00????????????????????????000??? 
Euthecodon_arambourgi 1001?0000000????0?????????00010??00010??0?00012101?000?01000000001101001?021010000010??1110100000010?1??0000110010100020100000?0????????00001?0012700020000??000?11??0?0????0?2000?02011???????????????0?0???1?????????11????????????????????????????????????????????????????????????????????????????????????????????????????????????????? 
Gavialis_browni  ?0???000111?0?1?1?????????00000??00000??100??1?2?1?100?1100010?0?????002?021????0001????0010?11??1????????111100?00000?01??0??????????010?????????701120000001010000?1100?01010?001?0???011210?0??0???10?????????????????????????????????????????????????????????????????????????????????????????????????????????????????????????????????? 
Gavialis_gangeticus 10[01]010[01]00110[01][01]00200101000100000??00000??11000122010101?110001010000000021011001100010002001013110100?00001111100000000001000011111101001000014111270112000000101100001100?01010000100000011210001?000010110000110?01?201103040?31?0100?01110210000201000011000?0000010010000010000111111110110100010000110000010110010010100000010210?0000 
Gavialis_lewisi  ?0???000000?0111??1??????????00??00000?????????????10???100010?00??0?0021???001000010???0010?3110100?00001111100?000000?1000011011111001??????????7??12???000101?00000?00?011100001?00?0011212001?30101011?????????????1?????0??1?01?0?01110?1000020100001?0???0?????????????????????????????????????????????????????????????????????????? 
Gavialosuchus_eggenburgensis 100?1000111????00?????????00000??00010??1?0001?001??00?10000100?0????001?02100000001????1?01110001????1???101100?????0??10000000001000??0??03101?2411120000?00?10100?000?????0?????0200???????????????0?????????????????????????????????????????????????????????????????????????????????????1????????????????????????????????????????????? 
Globidentosuchus_brachyrostris ???????0100???????????????0000???00010??10000??01??001?0??10010?0????000112102001001???????1?200?00??????????1?0?????????0???????????????000??00002?00010?0100???????001110???0???????????12???????????????????????????11021001??11????0?120100111??0?0??10001?111???????????????????????????????????????????????????????????????????????? 
Gnatusuchus_pebasensis 00???0?0000???0?0?????????0?000??100?0??1?0??01010?0????1?0001000????0000120020010011??????1??0??????0???????1?0?010120??00?001000100010???0??000?000001000100?????1???????0??0??00???0001120100001100?10??????????????0100?20?1??0????00120?00111??0001?1100??0?????????????????????????????????????????????????????????????????????????? 
Gryposuchus_colombianus ?0???0?00???0???10?0??????00000??00000??1100012001?000?0100010000????0021011001100?10?0200100311110??0??011?0200000000001000011101111001000?2211?2701120000??101000000100?011100000?0?0?0?12?????????0?0???0?00?0??01001103030?20?001??0011?1?000000?0000111?0??0000100??????????????????????????????????????????????????????????????????? 
Gryposuchus_croizati ??11????1??????11?????????00000??000?0??100001??01??????????????0?????02100?1?1?00?1????00?113??0????????1???1???????0??1??0??11??111???010?1?01??7?1120000??1????????????????????1???00?11???????????1?1??????????????1103030?21?0????00????????????????????????????????????????????????????????????????????????????????????????????????? 
Gryposuchus_neogaeus 1?1110?00110???0?10???????00000??00000??1?00012101????????0??0???????002?0??0?1?0001???2???????????0??????1102?00????00?1?00011111111001000?2211?27?1?20000001?????????????????????????????????????????01????????????????0???????????????110100?0??0?0?001?0???0??????????????????????????????????????????????????????0??????????????????? 
Gryposuchus_pachakamue ?00010?0111?[01]0??101???????00000??00000??1?00012001?000?0100010100????001101000110001????0011?1??110??000??1?01000?0000?010?0?01101111???011?2111?2711120000001010000?0100?0???0???100?000112???0??000?101????0?????????1103030?20?0?00?001111000002010100111???0?????????????????????????????????????????????????????????????????????????? 
Ikanogavialis_gameroi ?0???010111?0??02?????????00000??00000??1?0001?101?000?01000?0100????00110110?1?0001??0?0010?31??????0????11?1?0?????0??1??0?1?1?0??1???0????501?2701120000???010000??100?0?0000001?0?000112???01?000?0?11??????????????1?3040?30????????1??????0????????1???????????????????????????????????????????????????????????????????????????????? 
Jiangxisuchus_nankangensis 10???0000100??1?0?????????0000100000?0????00001000?000?0100000000????000?10101000001??0111?1?00??010?000?00011?000?00?2?1000000?00?000??0?00110000100?10010000?002?000000?11?000000???1?01120010010000000??????????????11021020??10?10?001?01???00??????????????????????????????????????????1????????????????????????????????????????11??? 
Kambara_implexidens ?000?0000000?0?0010???????00000??00110??1?00001001000???100000000????001?020010000010?01110100000000?000000011000000010?100000000010000?0000010013100020010000?????0?0?00?011010100000010?120000002?11000????1??0??1?01?1021020??000???00110100?00?0?000?1?0110000???1???????????????????????????????????????????????????????????????????? 
Kambara_murgonensis ????????????????0?????????00000??001?0??1?0000100???00?01000000?0????001??2001000?0?0???1??1?00??0???100??0011?0?????10??0??????????????0?0?????????0?????????????????????????????????????12????????1??????????????????11???12???0???????1??1?0????0?1??????11???????????????????????????????????????????????????????????????????????????? 
Kambara_taraina  ???????0[01]00???1?0?????????00?00??00110??1000001001?000?01000?0000????000?12101000001???????1?000?0???1????0021?00??0010010000??000100?0?00000?00121000200?0000?00100?0000?01110??00?????01120??0??2?1100?0?????????????1102102????00???001?01?00?01001???110?????????????????????????????????????????????????????????????????????????????? 
Kentisuchus_spenceri ?00??0?0[01]1[01]?00?000????????00000??00000??1?00001001?001?01[12]0000100????0011020001001010???1001?0000?00??????111100??????????0??000001000??0000?1011210012000000001?100?0000?011020000?2???0?12???0????100?0?????????????????????????????????????00???0011001?100?0?????????????????????????????????????????????????????????????????????????? 
Kuttanacaiman_iquitosensis ?000?0?000???01?0?????????00?0110000?0??1?00001010?0??????0001000????0000121????1?011?2????1?????????0???????1????10121??000000000?000?????00?000?200001000100?00??10?????00??0???01??0001120111??1100??0??????????????1??2?121???00?????1??1????????????1?0?????????????????????????????????????????????????????????????????????????????? 
Leidyosuchus_canadensis 1010?000?10000001?1???????000010000010??00000110000000?010000000010000010101001000010?011101000?0000?00101001100001011000001000000100010[01]0001000033000000000000000[01]0[01]0010?01100000000000011200100020000000???11010?001?1002100?0??0000?00110100110101?01?10000?00?000????0???????????????????????????????????001??????0?????????????1111?? 
Mecistops_cataphractus 100110000000001000111101[01]100000??00010??10000110010000?010000000011010000020010000010001110100000010?10010001100001000201000000000100101001011011310002000000001010000100?1[01]1111101020110112000000000000001101111001?0111021120??10010?001102000000100000110110010001101001001000110100011011101111000101000110?111200??0111000001121110?0 
Mekosuchus_inexpectatus ??00???????????0?010??????????0??00010??0?0001?00???0???120101?021???101???10????00?????1??000000????1????0021?????0010??0?0??0?00?000?????00?000?????1???0??0?????????????1????????0100???????????????0???????????????01021120???0010?1010100110??000?10000110001?0110?????????110010??11??1??????0?????????????????????????????????????? 
Mekosuchus_sanderi ?????0?0?00????0???????????0??0????010????????????????????01??1?2????101??20010000110?0?1??100000????1????012?00?0?0010010?0??????????????????????100?1?010?001???????00????????1???0100???????????????0?????????????????????????????????????????????????????????????????????????????????????????????????????????????????????????????????? 
Mekosuchus_whitehunterensis ?????????????????01????????0??0???0???????????????????????010??02????001???0?????????????????????????????????????????????????????????????????0????100?1?010??01???????0????????????????????????????????????????????????01021120???001??10101011101?0?0??????10?000??110??????????????????????????????????????????????????????????????????? 
Melanosuchus_niger 00010000100011100010100111010011100010??10000010100001?00[12]000100011000010120020010011?21110101000011201?11001100011012111000000001100010010001001020000100000000000100010?00000000011000111201110110100000100111[01]?0??0011021021??00011000120100111?0000111000111110110110111001111001?001?111???0110210100011101111000??1011000100231112?1 
Moroccosuchus_zennaroi ??1100?0[01]11?????0000??????00000??00010??1000001001?001?01000000001???001?0211?0001010?011001000??010?00010101100011000??1000000000100??100?00?011?1000200?0000?01100?0000?01???????02?1?011200001?001000?????0?????????1102120?1??000??00110200000?100???10000?0????????????????????????????1?????10????????????????????????????????111??? 
Mourasuchus_amazonensis 1110?0100??0??????????????000010101011001?0?01?011?0100?121101000????002?12002001111????1?010300?00??01????011001110100110010??01110????0010??00????0001??0?00?0?0110??10?00?00??0?0000?0112????????0?00?0?1??1110?????11?3?02???10????0?1202?0???????0?????011??????????????????????????????????????????????????????????????????????????? 
Mourasuchus_arendsi ?1???0?0?00???1[01]2?????????000011101011001?0101?011?01?1?121101000????002?12102001[01]11??211?01?30??001101?110011000110100110010000111010??0000?30003??0001??0??0?000?1??010?1?100?000???0?01120??????????00??001113211?01??030??????0????0?1????0????????????0????010?1????11???110???100?1???1?????????????01???????????1?????????????????? 
Mourasuchus_atopus ?????????????10??1?01?????00?011101?????1?010???1??0????1?1101000????002????????????????1?0103000????????????????????????????????1?010?0?0?03?000??1?001??0??000??11???10??01?00?0??0000011202110?11100?0??????????????1103002???100?10001??10011020100111100111??????????????????????????????????????????001101??1110???????????????????? 
Necrosuchus_ionensis ??????????????????????1?00??????????????????????????????????????????????????????????????????????????????????????????11???????????????0????????????????????0?0??????????????????????????????????????????????????????????11021021??000???00???????????????????????????????????????????????1???1???0?????????01?101111100??????????????111??? 
Osteolaemus_tetraspis 1010000000000[01]10001[01]1011[01]000010??00010??10010000000000?01000001001101001002000001001?001110101000010?200000021001010002000000000001000100011010002100020010000000211[01]00110111020000120110112000000301000000101110?11?0111021020??10010?001101011000000100110110000001101000001000010000011011101111000102000?101111110100111[01]1000102111100 
Paleosuchus_palpebrosus 1000?00000?00110001010111110000??00010??10000010000000?0100[01]000001100001002101002001?1??110102000011101?1100200001101211100000000010001001111[01]00?320000101100000111100010?011000000110001112001100110000001001110?01?0011021021??10012100120101111?00001110000?111010010011110110000100110121???0110010121011101111110??101111110022111211 
Paleosuchus_trigonatus 10[01]000[01]000?00[01]10001000111100000??00010??10010010000000?10001000001000001002101002001?1??110102000011101?110020000[01]101211100000000010001001111000?320000101100000111100010?011000000110001112011100110000001001110?01?0011021021??10012100120101111?00001111000?111010010011110110000100110121???0110?10121011101111100??101111111022111211 
Paratomistoma_courti ?????0?0010????0??????????00000??00000??????????????00?010001010?1?0?001??2000100001??011??????????0????1?1?1??0??????????0?0000001000????????????????2???0??????????????????????????????????????????????????01010???11??????0???????????1?01000???00010?1?000?0?????????????????????????????????????????????????????????????????????????? 
Penghusuchus_pani 10??00?0111?00100????0001100000??000?0?????00????1?001?01200000001???000102?????0?01????0101?00001????????1111000?1??0201000000?001?0001??????????501120000000010100?0000?0100000000????001213001?00100000???011???????1100130?20?00?0?0012?000?00????0?????10?0???????1000??11?0?1111011??211??0110??????0??011110010??????????????000??? 
Piscogavialis_jugaliperforatus 1011?000101000002?0???0???00000??00000??1?00012101?00?????0?101001???0001020001100010?01001111101010?00000110200000000301000011111111?010?0?1501?271112000000101000000100?01111000100000011210?11?2?0000?1??000?0????0?1103040?21?00?0?0011010001010???????1???0?????0?????????????????????????????0?0??????1???????????????????????001??? 
Planocrania_datangensis 101??0?0?10?????1?????????10000??00010??0?00001001?0??????0000000????001?00000000001??011101?00000????????0???0???0???????0?00?0??1??0?????02?00??3000100?2000?0?100?0000?????????????????12?0????????0????????????????110???0????00?????????????????????????????????????????????????????????????????????????????????????????????????????? 
Planocrania_hengdongensis 1????000?00????1???0?????????00??00010?????????????0??????0000000????000???000000001??011??1??000?????????0???0???00010?1?00???0?????0???????1????300?000?2000???10000?0?????????????????112??????????00???????????????110?1120??10???????????????????000110?0??????????????????????????????1????????????????????????????????????????????? 
Procaimanoidea_utahensis 0?00?0?0?100?0??0?0???????10000??00010??0?00001010?0100?120100000????0000120000000010??11101010000???0??1?001100010012111000000000?0001000000100002000010110000????0?1?10?010000000?0?0?011200010?10000000?????????????1110200?0??000??0?11110000???1001010000???10000???????????????????????????????????????????????????????????????????? 
Protocaiman_peligrensis ?????0?0110????????????????????????010???????????????????????????????0?1??00000010011??11?0?????????????1100110001?01111100000?0???????????????????????????????????????????????????????????????????????0?????????????????????????????????????????????????????????????????????????????????????????????????????????????????????????????????? 
Purussaurus_barasiliensis 10000110010011?000?01?????01000??10020??1000001110?0110?1210010001???0010121020010010?211101020000?11011110011100?001211100000000110001000001200022000010?0?00?0?1???0010?00??0???0??000??1????????????0???????????????11001021??0000100012010011??010?1110000?1????????????????????????1???1?????????????1?1101????????????????????111??? 
Purussaurus_mirandai ????????????0???0?????????01000??10020??1000001110??101?1110010?0????001012001??1001????1??1??0000???0???1???1?0?????????????????????0??00000200?2??0001??0000?????1?0010?00??0???0???0?111202?10?????0????????????????11?2?02????0?0??001202?0????11?01?100?????????????????????????????????????????????????????????????????????????????? 
Purussaurus_neivensis 10000010000001100?001?????000010000020??1000001010?0110?1210010001???001012001001001??2111010200001??011110011100100121110000000001000100?00?10000200001000?0000010100010?001000000100001112020101111000001001110??1?0???????????????100?120100111?1?001?10000?11?01?01??10100110000000?101?1?????????????0?11???????????????????????????? 
Quinkana         ??11[01]???????????0?????????[01]0010??00?????0000001001000[01]?01?0?00??0?????????????????????0?1??100010?????????00???0????????????????????????0??00[01]0012[13]001[012][01]0[01][012]0[01]000?2???0000???0?00000?2011???????????????????????????????11??102???10??????????????0???????????????????????????????????????????????????????????????????????????????????????? 
Siquisiquesuchus_venezuelensis 10?????0?11???????????????00000??00000??1?0001??01?????????????????????110?????100?1???????1?1???????????????2?00?0??03?1??0??11?11???????????????7?11200?0??1?10000?1?????1?10???????????12??????????00???????????????1103040?30?0?????0?????00????????0111?????????0???????????????????????????????????????????????????????????????????? 
Stangerochampsa_mccabei 0000?0000100000?001?0??1??00000??00010??1?00101011??101?120100000????0000?1001000001??2111?10101?0010011?10011?0??1??111100000??00?000?02000020003200001000100000001?1110?00010000012?00011200110011000000???????????0?1101110?0??1001000110100011??100??10?00?010100???????????010000001???1???0???????001??101111100??????????????0111?? 
Thecachampsa_antiquus ?0?1?0?0101?????0?????????00000??00010??100001?001?001?0000010100????00110201?1000010?010?0111001??0??????10?1?00??????????????0????????0000120002101120000000010000?0?00?0?0?2000002001??12???????????????????????????1102020?20?00????0?????????????????????????????????????????????????????????????????????????10?0??????????????001??? 
Thecachampsa_sericodon 100??0001100000?0?????????00000??00010??100001?001?001?1000010100????00010101?1000010?01010111001110?010101011000102?02010010000001000010000120102101120010??011000000100?010120000020010112130000000000010?00110????1?110??20?20?0??????1?01?00????0?????????????????????????????????????????????????????????????1?????????????????00???? 
Thoracosaurus_isorhynchus 1000?000011?00?11?????????00000??00000??1?0001??01?000?0100000010????0011001000000010?00000111110100?000??10110000?0003010000000011000000000130102701120100000010000?0100??1?0??????????0?1210001?00000?0??????????????????????????????????????????????????????????????????????????1?1??????1????????????????0?0????????????????????0????? 
Thoracosaurus_neocesariensis ??11?0?0[01]11????0??????????00?00??0?000??1?000???01??00?0?00??????????00??001001000010??0????????????????0?1011???0?000????0?0?010010000?????????????11????????????????????????????????????1????01???0??0?????0?????????????????????????????????????????????????????????????????????1?1??????1????????????????0?0?????????????????????????? 
Tomistoma_cairense ?0???000001?0000??????????00000??00010??100001??0??00?????0?0??00??0?00110200?0001010??10?0100100????0????00120000?001001000000000100001??????????711120000?0001000000100?11?0??????0???01121000??00000000???0???????????030?0?20?00?0?001????00???0001?011010?0?????????????????????????????????????????????????????????????????????????? 
Tomistoma_dowsoni ?00?10?0010????00?????????00000??00000??1000012001?000?01000101001???001?020000000010?01???????00?0???????1111000????????00?0000011100??0????101?3711120000??101?00??0100???1????00????1????????????????1???000?0??1?????????????????????????????????????????????????????????????????????????????????????????????????????????????????????? 
Tomistoma_lusitanica 1001?000010?????0?????????00000??00010??100001?001?000?11?00?0100????00110211???0001??010?01?100111??01???101200?01??02010?000?000100?010000120112111?200?0000?1??00?01???01???????0????0112030000000?0????????????????1102020?20?00???0012?10000??00?0??110????????????????????????????????????????????????????????????????????????1????? 
Maomingosuchus_petrolica 1000?0[01]00[01]0??0??0?0?0?????00000??00010??1000011001?000?01000000001???001102?000000010?01110100000100?000??0011000??00??010000000001000010010?001?310112000000000110000[01]00?0110000000201001120000??30000000???1??0????0?110?020?2??00?0?0?1202000001?1?100110????000000????????00111000001???1?????????????0??001??1?????????????????1011?? 
Tomistoma_schlegelii 100110001[01]0000100[01]01000[01][01]100000??00010??10000120010001?01000000001[01]010011020001001010001110100000100?00011001100001000201000000000100001001012011310012000000001010000000?110000000020110112100000000000000101101001?201103030?20?0010?00110200000200010011000?00000000100000100001010011?011101011000001000110111110001011100000022101000 
Toyotamaphimeia_machikanensis 10100000000?000000010010??00000??00010??1?00012001?000?0100000000????0010021??1?0001????0101100001?0?0001?1011000?1??0201000000001110001001000010350012000000000?00??0100?01000000002011?1120??01??0???00????????????????0???0?20?0000?001?020000010000?011000?0???????1001001??111111111?0111001110??0010001101110010??????????????000??? 
Trilophosuchus_rackhami ??????0?010?0?10?????????????00??00010?????????????1??????0100?011?0?1011?21011000110?01111100000010?1??000011000110010000000000000000??0??????????0?0????0??01??1000?011001112?000001100112??0?????0?0?00?101110?01?01??????????????????????????????????????????????????????????????????????????????????????????????????????????????????? 
Tsoabichi_greenriverensis [01]0[01]??000?00????????????11100000??00010??0?1000100??000?0110100000????001?12101001001????11?1?1???????01???00?1?????????????????????????????01?000???0??1??0?0??????????????????????????????????????????????????????????11?21021???0????001????01???????1????????????????????????????????????1?????????01??????????????????????1??0?2100111 
Ultrastenos_willisi ?????0?0100???10???????????????????010????????????????????????????????01??20010000010?11?????????????1000?002100000001001000000000100001???????????0??????0?0??????0??????01????????????01110010??1?11?0???101110?0??01???????????0????0?101?110???00?1??100?????????????0?????????????????????????0?????????????????????????????????????? 
Voay_robustus    101000001000000000100?1??100010??000211100000010000000?0100000000110111101[12]0010010010?01110101010010?10?00001100101000201000000000100001000001000010002001000000010000000?111020000020110112000?00301000001101111001?0011021020??10010?001101010001100100110110100?0110???????????????0?1???1???01?0??????001101111100??????????????1????? 
Wannaganosuchus_brachymanus 000??0?0110?????0???0??11100000??00010??100010100??0101?120101000??0?000?110????0001????1?01?1???0????????0011?0??1????????0???0???????000000200032000010?0100?0000??1010???0100000???????1?????00?0???00??????????????1101210?0??0?0100?12?1?00???????1?????0???????????1??????????????1???1???0?10????000??101110000??????????????11???? 
Theriosuchus_pusillus ?0???0?0?10??00?0??????1??00010??00000??0000000000000???000001000????10100010?0000100?111111000000???01?1?0011??0??00030101000000?000010???030000030000000100000000100100?01??1??????0??01001000000000000????1?????????1102210?20?000??000????1101?010???000????????????????????????????1???0???0?????????0??00?11???????????11????010011? 
; 

Ccode  
   -[/1  0        -[/1  1        -[/1  2        -[/1  3        -[/1  4      
   -[/1  5        -[/1  6        -[/1  7        -[/1  8        -[/1  9      
   -[/1  10       -[/1  11       -[/1  12       -[/1  13       -[/1  14     
   -[/1  15       +[/1  16       -[/1  17       -[/1  18       -[/1  19     
   -[/1  20       -[/1  21       -[/1  22       -[/1  23       -[/1  24     
   -[/1  25       -[/1  26       -[/1  27       -[/1  28       -[/1  29     
   -[/1  30       -[/1  31       -[/1  32       -[/1  33       -[/1  34     
   -[/1  35       -[/1  36       -[/1  37       -[/1  38       -[/1  39     
   -[/1  40       -[/1  41       -[/1  42       -[/1  43       -[/1  44     
   -[/1  45       +[/1  46       +[/1  47       -[/1  48       -[/1  49     
   -[/1  50       -[/1  51       -[/1  52       -[/1  53       -[/1  54     
   -[/1  55       -[/1  56       +[/1  57       -[/1  58       -[/1  59     
   -[/1  60       -[/1  61       -[/1  62       -[/1  63       +[/1  64     
   -[/1  65       -[/1  66       -[/1  67       -[/1  68       -[/1  69     
   -[/1  70       +[/1  71       -[/1  72       -[/1  73       +[/1  74     
   -[/1  75       -[/1  76       +[/1  77       -[/1  78       -[/1  79     
   +[/1  80       -[/1  81       -[/1  82       -[/1  83       -[/1  84     
   -[/1  85       +[/1  86       +[/1  87       -[/1  88       -[/1  89     
   -[/1  90       -[/1  91       -[/1  92       -[/1  93       -[/1  94     
   -[/1  95       -[/1  96       -[/1  97       -[/1  98       -[/1  99     
   -[/1  100      +[/1  101      -[/1  102      -[/1  103      -[/1  104    
   -[/1  105      -[/1  106      -[/1  107      +[/1  108      -[/1  109    
   -[/1  110      -[/1  111      -[/1  112      -[/1  113      -[/1  114    
   -[/1  115      -[/1  116      -[/1  117      -[/1  118      -[/1  119    
   -[/1  120      -[/1  121      -[/1  122      -[/1  123      -[/1  124    
   -[/1  125      -[/1  126      -[/1  127      -[/1  128      -[/1  129    
   -[/1  130      -[/1  131      -[/1  132      -[/1  133      -[/1  134    
   -[/1  135      +[/1  136      -[/1  137      -[/1  138      -[/1  139    
   -[/1  140      +[/1  141      -[/1  142      -[/1  143      -[/1  144    
   -[/1  145      -[/1  146      -[/1  147      -[/1  148      -[/1  149    
   +[/1  150      -[/1  151      -[/1  152      -[/1  153      -[/1  154    
   -[/1  155      -[/1  156      -[/1  157      -[/1  158      -[/1  159    
   -[/1  160      +[/1  161      -[/1  162      -[/1  163      -[/1  164    
   -[/1  165      -[/1  166      -[/1  167      -[/1  168      -[/1  169    
   -[/1  170      -[/1  171      -[/1  172      -[/1  173      +[/1  174    
   -[/1  175      -[/1  176      -[/1  177      -[/1  178      -[/1  179    
   +[/1  180      -[/1  181      -[/1  182      -[/1  183      -[/1  184    
   -[/1  185      -[/1  186      +[/1  187      -[/1  188      -[/1  189    
   -[/1  190      -[/1  191      -[/1  192      -[/1  193      -[/1  194    
   -[/1  195      -[/1  196      -[/1  197      -[/1  198      -[/1  199    
   -[/1  200      -[/1  201      -[/1  202      -[/1  203      -[/1  204    
   -[/1  205      -[/1  206      -[/1  207      -[/1  208      +[/1  209    
   -[/1  210      -[/1  211      -[/1  212      +[/1  213      -[/1  214    
   -[/1  215      -[/1  216      -[/1  217      -[/1  218      -[/1  219    
   +[/1  220      +[/1  221      -[/1  222      +[/1  223      -[/1  224    
   -[/1  225      -[/1  226      -[/1  227      -[/1  228      -[/1  229    
   -[/1  230      -[/1  231      -[/1  232      -[/1  233      +[/1  234    
   -[/1  235      -[/1  236      -[/1  237      -[/1  238      -[/1  239    
   -[/1  240      -[/1  241      +[/1  242      -[/1  243      -[/1  244    
   -[/1  245      -[/1  246      -[/1  247      -[/1  248      -[/1  249    
   -[/1  250      -[/1  251      -[/1  252      -[/1  253      -[/1  254    
   -[/1  255      -[/1  256      -[/1  257      -[/1  258      -[/1  259    
   -[/1  260      -[/1  261      -[/1  262      -[/1  263      -[/1  264    
   -[/1  265      -[/1  266      -[/1  267      -[/1  268      -[/1  269    
   -[/1  270      -[/1  271      -[/1  272      -[/1  273      -[/1  274    
   -[/1  275      -[/1  276      -[/1  277      -[/1  278      -[/1  279    
   -[/1  280      -[/1  281      -[/1  282      +[/1  283      -[/1  284    
   -[/1  285      -[/1  286      -[/1  287      -[/1  288      -[/1  289    
   -[/1  290      -[/1  291      +[/1  292      -[/1  293      -[/1  294    
   -[/1  295      +[/1  296      -[/1  297      -[/1  298      -[/1  299    
   -[/1  300      -[/1  301      -[/1  302      -[/1  303      -[/1  304    
   -[/1  305      -[/1  306      +[/1  307      -[/1  308      -[/1  309    
   -[/1  310      -[/1  311      -[/1  312      -[/1  313      -[/1  314    
   -[/1  315      -[/1  316      -[/1  317      -[/1  318      -[/1  319    
   -[/1  320      -[/1  321      +[/1  322      +[/1  323      -[/1  324    
   -[/1  325      -[/1  326      -[/1  327      -[/1  328      -[/1  329    
; 
; 
Ancstates 
 -0      -1      -2      -3      -4      -5      -6      -7      -8      -9      
 -10     -11     -12     -13     -14     -15     -16     -17     -18     -19     
 -20     -21     -22     -23     -24     -25     -26     -27     -28     -29     
 -30     -31     -32     -33     -34     -35     -36     -37     -38     -39     
 -40     -41     -42     -43     -44     -45     -46     -47     -48     -49     
 -50     -51     -52     -53     -54     -55     -56     -57     -58     -59     
 -60     -61     -62     -63     -64     -65     -66     -67     -68     -69     
 -70     -71     -72     -73     -74     -75     -76     -77     -78     -79     
 -80     -81     -82     -83     -84     -85     -86     -87     -88     -89     
 -90     -91     -92     -93     -94     -95     -96     -97     -98     -99     
 -100    -101    -102    -103    -104    -105    -106    -107    -108    -109    
 -110    -111    -112    -113    -114    -115    -116    -117    -118    -119    
 -120    -121    -122    -123    -124    -125    -126    -127    -128    -129    
 -130    -131    -132    -133    -134    -135    -136    -137    -138    -139    
 -140    -141    -142    -143    -144    -145    -146    -147    -148    -149    
 -150    -151    -152    -153    -154    -155    -156    -157    -158    -159    
 -160    -161    -162    -163    -164    -165    -166    -167    -168    -169    
 -170    -171    -172    -173    -174    -175    -176    -177    -178    -179    
 -180    -181    -182    -183    -184    -185    -186    -187    -188    -189    
 -190    -191    -192    -193    -194    -195    -196    -197    -198    -199    
 -200    -201    -202    -203    -204    -205    -206    -207    -208    -209    
 -210    -211    -212    -213    -214    -215    -216    -217    -218    -219    
 -220    -221    -222    -223    -224    -225    -226    -227    -228    -229    
 -230    -231    -232    -233    -234    -235    -236    -237    -238    -239    
 -240    -241    -242    -243    -244    -245    -246    -247    -248    -249    
 -250    -251    -252    -253    -254    -255    -256    -257    -258    -259    
 -260    -261    -262    -263    -264    -265    -266    -267    -268    -269    
 -270    -271    -272    -273    -274    -275    -276    -277    -278    -279    
 -280    -281    -282    -283    -284    -285    -286    -287    -288    -289    
 -290    -291    -292    -293    -294    -295    -296    -297    -298    -299    
 -300    -301    -302    -303    -304    -305    -306    -307    -308    -309    
 -310    -311    -312    -313    -314    -315    -316    -317    -318    -319    
 -320    -321    -322    -323    -324    -325    -326    -327    -328    -329    
; 
 
xgroup 
 
 
=0 (Group_0)        0 1 2 3 4 5 6 7 8 9 10 11 12 13 14 15 16 17 18 19 20 21 22 23 24 25  
 
; 
agroup 
 
 
 
; 
taxcode  
+0      +1      +2      +3      +4      +5      +6      +7       
+8      +9      +10     +11     +12     +13     +14     +15      
+16     +17     +18     +19     +20     +21     +22     +23      
+24     +25     +26     +27     +28     +29     +30     +31      
+32     +33     +34     +35     +36     +37     +38     +39      
+40     +41     +42     +43     +44     +45     +46     +47      
+48     +49     +50     +51     +52     +53     +54     +55      
+56     +57     +58     +59     +60     +61     +62     +63      
+64     +65     +66     +67     +68     +69     +70     +71      
+72     +73     +74     +75     +76     +77     +78     +79      
+80     +81     +82     +83     +84     +85     +86     +87      
+88     +89     +90     +91     +92     +93     +94     +95      
+96     +97     +98     +99     +100    +101    +102    +103     
+104    +105    +106    +107    +108    +109    +110    +111     
+112    +113    +114    +115    +116    +117    +118    +119     
+120    +121    +122    +123    +124    +125    +126    +127     
+128    +129    +130    +131    +132    +133    +134    +135     
+136    +137    +138    +139    +140    +141    +142    +143     
; 
 
blocks 0; 
tshrink 
; 

proc/;
