# Supplementary material for: Phylogenetic analysis of a new morphological dataset elucidates the evolutionary history of Crocodylia and resolves the long-standing gharial problem
Source: PeerJ. 2021 Sep 6;9:e12094. doi: 10.7717/peerj.12094 (PMC8428266; doi:10.7717/peerj.12094)
Supplement: Supplemental Information 25 [file peerj-09-12094-s025.txt]

Constraint 1: 	Diplocynodon monophyletic.

force + [69 70 71 72 73 74 75]

Constraint 2: Eocaiman in Caimaninae

force + [12 37 40 42 43 44 45 46 47 48 49 50 77 78 88 89 100 106 108 109 110 111 113 114 121 122 123 124 127 139 142]

Constraint 3: Eocaiman in Caimaninae (excluding clade of basal North American taxa)

force + [12 37 42 43 44 45 46 47 48 49 77 78 88 89 100 106 108 109 110 111 113 114 121 122 123 124 139]

Constraint 4: Jacarea sensu Norell (1988), putative jacareans set to float (see main text).

force + [43 45 49 106 (42 47 48 12 122 123 124)]

Constraint 5: Traditional morphological topology, i.e. (Crocodylinae + Tomistominae) + Alligatoroidea

force + [12 14 15 16 17 18 19 20 21 22 23 24 26 27 28 29 30 31 37 40 41 42 43 44 45 46 47 48 49 50 51 52 53 54 55 56 57 58 59 60 61 62 63 64 65 66 67 69 70 71 72 73 74 75 76 77 78 83 87 88 89 95 96 97 98 99 100 101 102 103 104 105 106 107 108 109 110 111 112 113 114 115 116 120 121 122 123 124 125 127 128 129 132 133 134 135 136 137 138 139 140 141 142]

Constraint 6: Portugalosuchus excluded from Crocodylia

force + [12 13 14 15 16 17 18 19 20 21 22 23 24 26 27 28 29 30 31 37 40 41 42 43 44 45 46 47 48 49 50 51 52 53 54 55 56 57 58 59 60 61 62 63 64 65 66 67 68 69 70 71 72 73 74 75 76 77 78 83 84 85 86 87 88 89 90 91 92 93 94 95 96 97 98 99 100 101 102 103 104 105 106 107 108 109 110 111 112 113 114 115 116 117 120 121 122 123 124 125 126 127 128 129 132 133 134 135 136 137 138 139 140 141 142 (32 33 34 35 36 38 39 118 119 25 79 80 81 82 130 131)]

Constraint 7: Thoracosaurs forced out of Crocodylia, Portugalosuchus, Planocraniidae, Borealosuchus float.

force + [12 13 14 15 16 17 18 19 20 21 22 23 24 26 27 28 29 30 31 37 40 41 42 43 44 45 46 47 48 49 50 51 52 53 54 55 56 57 58 59 60 61 62 63 64 65 66 67 68 69 70 71 72 73 74 75 76 77 78 83 84 85 86 87 88 89 90 91 92 93 94 95 96 97 98 99 100 101 102 103 104 105 106 107 108 109 110 111 112 113 114 115 116 117 120 121 122 123 124 125 126 127 128 129 132 133 134 135 136 137 138 139 140 141 142 (9 32 33 34 35 36 38 39 118 119)]

Constraint 8: Thoracosaurs forced out of Gavialidae, all non-thoracosaurine gavialoids float.

force + [85 136 (9 13 68 76 84 86 87 90 91 92 93 94 99 107 115 116 117 126 128 129 132 133 134 135 137)]

Constraint 9: Thoracosaurs forced out of Crocodylia, Portugalosuchus, Eogavialis, Argochampsa, Planocraniidae, Borealosuchus float.

force + [12 13 14 15 16 17 18 19 20 21 22 23 24 26 27 28 29 30 31 37 40 41 42 43 44 45 46 47 48 49 50 51 52 53 54 55 56 57 58 59 60 61 62 63 64 65 66 67 68 69 70 71 72 73 74 75 76 77 78 83 84 85 86 87 88 89 90 91 92 93 94 95 96 97 98 99 100 101 102 103 104 105 106 107 108 109 110 111 112 113 114 115 116 117 120 121 122 123 124 125 126 127 128 129 132 133 134 135 136 137 138 139 140 141 142 (9 25 32 33 34 35 36 38 39 79 118 119)]

Constraint 10: Asiatosuchus germanicus, Asiatosuchus depressifrons, Crocodylus affinis on stem of Longirostres, Jiangxisuchus floats.

force + [9 13 25 26 27 28 29 30 31 41 51 52 53 54 55 56 57 58 59 60 61 62 63 64 65 66 67 68 76 79 80 81 82 83 84 85 86 87 90 91 92 93 94 95 96 97 98 99 102 103 104 105 107 112 115 116 117 125 126 128 129 130 131 132 133 134 135 136 137 138 140 141]; force + [9 13 25 27 28 29 30 31 41 51 53 55 56 57 58 59 60 61 62 63 64 65 66 67 68 76 79 80 81 82 83 84 85 86 87 90 91 92 93 94 96 97 98 99 102 103 104 105 107 112 115 116 117 125 126 128 129 130 131 132 133 134 135 136 137 138 140 141 (95)]

Constraint 11: Monophyletic Mekosuchinae to stem longirostres

force + [29 30 31 103 104 105 138 140 96 97 98  (27 28 125)]; force + [9 13 25 26 27 28 29 30 31 41 51 52 53 54 55 56 57 58 59 60 61 62 63 64 65 66 67 68 76 79 80 81 82 83 84 85 86 87 90 91 92 93 94 95 96 97 98 99 102 103 104 105 107 112 115 116 117 125 126 128 129 130 131 132 133 134 135 136 137 138 140 141]; force + [9 13 25 41 51 53 55 56 57 58 59 60 61 62 63 64 65 66 67 68 76 79 80 81 82 83 84 85 86 87 90 91 92 93 94 95 99 102 107 112 115 116 117 126 128 129 130 131 132 133 134 135 136 137 141 (26 27 28 52 54 125)]

Constraint 12: Asiatosuchus nanlingensis excluded from Mekosuchinae, Australosuchus and Quinkana float in Mekosuchinae

force + [29 30 31 103 104 105 138 140 96 97 98  (28 125)]

Constraint 13: Quinkana and Australosuchus in Mekosuchinae, Asiatosuchus nanlingensis floats

force + [29 30 31 103 104 105 138 140 96 97 98 28 125 (27)]

Constraint 14: Mecistops in Osteolaeminae

force + [41 83 102 112 141]
